# Supplementary material for: Comparison of next generation technologies and bioinformatics pipelines for capsular typing of Streptococcus pneumoniae
Source: J Clin Microbiol. 2023 Nov 21;61(12):e00741-23. doi: 10.1128/jcm.00741-23 (PMC10729682; doi:10.1128/jcm.00741-23)
Supplement: Supplementary material 1 — Primary statistics of sequencing data and assembled genomes. [file jcm.00741-23-s0001.xlsx]

## Sheet: number_seqs
Supplementary material 1. Primary metrics of Illumina and ONT sequencing data, as well as for assembled genomes and cps coverage and depth provided by PneumoCaT.
ID	sequencing_illumina	Number_Raw_sequences_illumina	Number_Trimmed_qual_window_15_minlength15%_illumina	%_remaining_sequences_illumina	Mean_expected_coverage_genome_illumina	%GC_illumina	Avg_sequence_length_1_illumina (pb)	Avg_sequence_length_2_illumina (pb)	Number_trimmed_nanopore_sequences	Yield_nanopore (number bases)	Mean_read_length_nanopore (pb)	Longest_read_nanopore (pb)	Mean_GC_content_nanopore_	Estimated_genome_coverage_nanopore (yield/genome size)	Serological serotype	Illumina-PneumoCaT serotype	Pneumocat_coverage_cps	Pneumocat_depth_cps	Illumina-SeroBA serotype	Illumina-Pathogenwatch serotype	ONT-Pathogenwatch serotype
2206	sanger	984109	963828	97.9392	134.197	39	148.669	141.756	60064	472777019	7871.22	79396	0.396171	214.899	24F	serogroup 24	99.9904	146.119	serogroup 24	serogroup 24	serogroup 24
2292	sanger	1016473	994943	97.8819	138.61	39	148.594	141.864	95352	536808629	5629.76	90100	0.399141	244.004	24F	serogroup 24	99.9952	146.736	serogroup 24	serogroup 24	serogroup 24
2450	sanger	1141428	1117666	97.9182	155.649	39	148.575	141.609	40624	185384945	4563.43	64159	0.402494	84.2659	19A	19A	99.9933	155.257	19A	19A	19A
2451	sanger	985495	964766	97.8966	134.386	39	148.531	141.701	82257	613370375	7456.76	72642	0.403056	278.805	19A	19A	99.9933	127.458	19A	19A	19A
2460	sanger	1161500	1138661	98.0337	158.386	39	148.575	142.067	112435	636994156	5665.44	61845	0.402762	289.543	19A	19A	99.9933	157.295	19A	19A	19A
2506	sanger	1025452	1004092	97.917	139.834	39	148.601	141.918	91043	697089693	7656.71	75333	0.39824	316.859	24F	serogroup 24	99.9952	144.523	serogroup 24	serogroup 24	serogroup 24
2509	sanger	1257467	1233888	98.1249	171.473	39	148.614	142.495	11710	93477307	7982.69	84134	0.399242	42.4897	19A	19AF	97.5606	143.114	19A	19A	19A
2754	sanger	1085607	1065698	98.1661	148.037	39	148.594	142.295	33016	246743495	7473.45	84486	0.397367	112.156	24F	serogroup 24	99.9904	155.289	serogroup 24	serogroup 24	serogroup 24
2755	sanger	1402187	1374648	98.036	191.207	39	148.504	141.866	30731	168092391	5469.8	50178	0.398239	76.4056	24F	serogroup 24	99.9952	195.49	serogroup 24	serogroup 24	serogroup 24
3243	sanger	1006516	985369	97.899	137.252	39	148.535	141.81	19671	130164887	6617.1	72552	0.397816	59.1659	24F	serogroup 24	99.9952	132.218	serogroup 24	serogroup 24	serogroup 24
3253	sanger	1174826	1153320	98.1694	160.204	39	148.672	142.384	71330	470503611	6596.15	71736	0.397548	213.865	24F	serogroup 24	99.9904	159.091	serogroup 24	serogroup 24	serogroup 24
3509	sanger	1131858	1110142	98.0814	154.344	39	148.595	142.063	73772	473619721	6420.05	79125	0.398984	215.282	24F	serogroup 24	99.9952	157.491	serogroup 24	serogroup 24	serogroup 24
3547	sanger	972552	948100	97.4858	132.621	39	148.614	140.967	63769	387171909	6071.48	64304	0.400258	175.987	24F	serogroup 24	99.9904	134.473	serogroup 24	serogroup 24	serogroup 24
3584	sanger	1204302	1180278	98.0052	164.223	39	148.414	142.04	72106	356231160	4940.38	79455	0.397289	161.923	24F	serogroup 24	99.9952	165.632	serogroup 24	serogroup 24	serogroup 24
3809	sanger	991986	969862	97.7697	135.271	39	148.609	141.498	52298	244862832	4682.07	45489	0.40642	111.301	24F	serogroup 24	99.9952	145.189	serogroup 24	serogroup 24	serogroup 24
4009	sanger	1088479	1065834	97.9196	148.429	39	148.588	141.806	96293	547764502	5688.52	75911	0.401547	248.984	24F	serogroup 24	99.9952	150.809	serogroup 24	serogroup 24	serogroup 24
4187	sanger	1098137	1072129	97.6316	149.746	39	148.515	141.221	61687	309852902	5022.99	62505	0.402945	140.842	19A	19A	99.9933	155.99	19A	19A	19A
1934	microbes	257788	251512	97.5654	58.5882	39	235.6	237.83	44185	209085353	4732.04	69322	0.401838	95.0388	1	1	99.9769	76.2139	1	1	1
1963	microbes	312018	305348	97.8623	70.9132	40	245.547	239.093	77739	291318585	3747.39	47445	0.402282	132.418	18C	18B	99.8766	75.0314	18B	18B	18B
1964	microbes	276069	271020	98.1711	62.743	39	246.422	241.21	77335	756287395	9779.37	80619	0.401206	343.767	14	14	96.7617	73.0544	14	14	14
2008	microbes	274824	269929	98.2189	62.46	39	245.262	240.986	65572	585930503	8935.68	103931	0.396709	266.332	24F	serogroup 24	99.9952	60.9876	serogroup 24	serogroup 24	serogroup 24
2016	microbes	352120	344517	97.8408	80.0273	39	240.972	238.515	46371	364334066	7856.94	65053	0.403537	165.606	14	14	96.948	89.7212	14	14	14
2017	microbes	333186	324462	97.3816	75.7241	39	244.69	236.196	46111	350688522	7605.31	139042	0.40031	159.404	1	1	99.9942	101.226	1	1	1
2018	microbes	380427	370133	97.2941	86.4607	39	237.319	236.06	49012	225023916	4591.2	47426	0.405592	102.284	1	Failed	19.2	78.0646	1	1	1
2069	microbes	180058	177897	98.7998	40.9223	39	246.403	243.828	79667	549660786	6899.48	68612	0.401067	249.846	33F	33F	99.7724	45.1725	33A/F	33F	33F
2111	microbes	551738	541577	98.1584	125.395	39	242.344	241.072	74835	661715875	8842.33	139589	0.399432	300.78	15A	15A	99.9939	118.164	15A	15A	15A
2112	microbes	427015	420011	98.3598	97.0489	39	247.229	241.311	55599	296910168	5340.21	60678	0.40237	134.959	11A	11A	99.9054	93.6458	11A	11A	11D
2137	microbes	227316	218489	96.1169	51.6627	39	238.335	230.664	74260	287756162	3874.98	55128	0.40343	130.798	19F	19F	99.9933	53.2238	19F	19F	19F
2138	microbes	458928	450751	98.2182	104.302	39	228.723	242.682	87826	805781340	9174.75	94540	0.398043	366.264	1	1	99.9942	115.429	1	1	1
2203	microbes	315048	308251	97.8426	71.6018	39	244.327	238.731	78485	328151361	4181.07	46946	0.402592	149.16	19F	19F	99.494	80.1907	19F	19F	19F
2204	microbes	305772	294675	96.3708	69.4936	38	238.365	231.894	62363	533426118	8553.57	75582	0.39764	242.466	15B	15C	99.8854	113.871	15B	15B	15C
2214	microbes	436441	427321	97.9104	99.1911	39	245.292	239.74	41662	178193573	4277.12	68943	0.401702	80.9971	27	27	99.9943	117.71	27	27	27
2291	microbes	414172	405211	97.8364	94.13	39	241.023	238.097	80312	362114966	4508.85	56068	0.403918	164.598	18C	18B	99.9901	120.643	18C	18C	18B
2382	microbes	191027	188551	98.7038	43.4152	40	242.783	243.39	57511	219634852	3819.01	53586	0.40466	99.834	16F	16F	98.9849	41.6951	16F	16F	16F
2413	microbes	335004	329685	98.4123	76.1373	39	245.702	241.505	60812	415537352	6833.15	63575	0.398543	188.881	1	Failed	19.3	74.1696	1	1	1
2446	microbes	421792	405411	96.1163	95.8618	39	238.784	232.888	46250	363782695	7865.57	74931	0.401552	165.356	16F	16F	99.9946	117.838	16F	16F	16F
2458	microbes	433980	419762	96.7238	98.6318	39	238.922	235.228	52210	303334665	5809.9	64711	0.399422	137.879	19F	19F	99.9865	95.937	19F	19F	19F
2508	microbes	280537	272541	97.1498	63.7584	39	246.476	238.826	78940	512717703	6495.03	71149	0.400795	233.054	11A	11A	99.9932	70.5345	11A	11A	11D
2581	microbes	200257	195182	97.4658	45.513	39	246.862	239.084	106975	759235530	7097.32	76242	0.399999	345.107	8	8	99.478	59.3235	8	8	8
2634	microbes	203434	191897	94.3289	46.235	39	245.467	231.89	101478	592971102	5843.35	61450	0.402044	269.532	14	14	92.0012	48.0725	14	14	14
2635	microbes	354531	346095	97.6205	80.5752	39	246.421	238.45	74870	628176466	8390.23	77591	0.399084	285.535	23B	23B1	99.9954	86.8943	23B1	23B1	23B1
2734	microbes	443907	437512	98.5594	100.888	39	246.411	242.614	55458	450871015	8129.95	79295	0.394505	204.941	23A	23A	99.9947	162.966	23A	23A	23A
2735	microbes	380943	374194	98.2283	86.578	39	246.643	241.443	57230	507664763	8870.61	70559	0.399787	230.757	23B	23B1	99.9954	118.785	23B1	23B1	23B1
2736	microbes	464776	455945	98.0999	105.631	39	245.529	240.091	35110	185543872	5284.64	52593	0.400107	84.3381	13	13	98.0465	191.554	13	13	13
2737	microbes	337208	329811	97.8064	76.6382	39	246.165	239.081	78304	545348087	6964.5	82578	0.399536	247.885	14	14	97.0102	92.6831	14	14	14
2753	microbes	282522	273319	96.7426	64.2095	39	237.24	234.154	71078	548327283	7714.44	82477	0.398519	249.24	4	4	99.8473	66.5674	4	4	4
2801	microbes	450804	443102	98.2915	102.455	40	243.911	241.377	32801	266605208	8127.96	86481	0.402559	121.184	35F	35F	99.9921	97.3101	35F	35F	35F
2815	microbes	397561	390635	98.2579	90.3548	39	246.5	241.143	34368	262079964	7625.7	60334	0.397024	119.127	10A	10A	99.9929	94.7095	10A	10A	10A
2816	microbes	123986	122283	98.6265	28.1786	39	243.723	243.02	30371	127465262	4196.94	51098	0.397758	57.9388	6A	6A	98.4254	28.7123	6A	6A	6B
2827	microbes	337125	329329	97.6875	76.6193	39	238.115	237.656	9295	61538461	6620.6	85597	0.400486	27.972	38	38	99.966	78.6879	38	38	38
2845	microbes	290357	285433	98.3042	65.9902	39	246.89	241.329	79329	646614218	8151.04	88099	0.397461	293.916	10A	10A	99.9362	74.2459	10A	10A	10A
2893	microbes	399147	386566	96.848	90.7152	41	240.906	234.488	9837	88748477	9021.9	74866	0.399267	40.3402	27	27	99.9885	107.281	27	27	27
2904	microbes	353452	342476	96.8946	80.33	39	245.839	235.222	55136	480437063	8713.67	68570	0.39894	218.38	10A	10A	99.9929	85.9776	10A	10A	10A
2911	microbes	597898	581333	97.2295	135.886	39	240.319	235.972	56262	472753797	8402.72	67196	0.399914	214.888	33F	33F	99.9931	165.542	33F	33F	33F
3011	microbes	332546	328128	98.6715	75.5786	39	246.142	242.814	9893	76298312	7712.35	89590	0.399275	34.6811	1	1	99.9942	86.1229	1	1	1
3012	microbes	324555	319318	98.3864	73.7625	39	246.169	242.429	15900	121954687	7670.11	69938	0.397792	55.4339	6C	6D	99.9932	69.3381	6C	6C	6D
3052	microbes	218112	214412	98.3036	49.5709	40	246.28	240.47	32883	221434964	6734.03	53201	0.401477	100.652	9V	9V	99.9769	49.43	9V	9V	9A
3055	microbes	204601	199971	97.7371	46.5002	40	245.216	239.412	31318	266529722	8510.43	72540	0.402633	121.15	3	3	92.5877	18.5451	3	3	3
3058	microbes	320072	311701	97.3847	72.7436	39	241.195	236.361	22509	133602024	5935.49	55126	0.400112	60.7282	14	14	96.8859	81.7941	14	14	14
3059	microbes	313199	303183	96.802	71.1816	39	244.691	234.249	41925	280365061	6687.3	57063	0.400518	127.439	14	14	96.9636	77.4249	14	14	14
3077	microbes	315313	308239	97.7565	71.662	39	246.251	239.181	29769	210355938	7066.27	68316	0.400315	95.6163	9V	9V	99.9942	83.3013	9V	9V	9A
3081	microbes	380929	373981	98.176	86.5748	39	236.525	239.988	17002	115970880	6821.01	72053	0.396093	52.714	12F	12F	99.979	102.889	12F	12F	12F
3082	microbes	108243	106778	98.6466	24.6007	40	245.898	243.331	15660	107513428	6865.48	60052	0.397837	48.8697	1	1	99.4521	31.511	1	1	1
3204	microbes	308602	300438	97.3545	70.1368	39	246.305	237.335	9087	80461795	8854.6	66700	0.399962	36.5735	14	14	96.8316	79.8169	14	14	14
3212	microbes	413978	405795	98.0233	94.0859	39	245.806	240.356	13920	94452243	6785.36	77417	0.398792	42.9328	38	38	99.9796	119.402	38	38	38
3245	microbes	357305	345840	96.7913	81.2057	39	244.536	233.569	12201	79521334	6517.61	58960	0.394696	36.1461	23A	23A	99.9947	80.2445	23A	23A	23A
3256	microbes	292978	283956	96.9206	66.5859	39	235.535	234.576	44978	321333073	7144.23	62973	0.400569	146.06	14	14	96.4277	71.714	14	14	14
3262	microbes	387692	379743	97.9497	88.1118	39	246.711	239.638	43539	354773064	8148.4	67954	0.401456	161.26	19F	19F	99.9933	99.4828	19F	19F	19F
3275	microbes	526879	509585	96.7177	119.745	39	244.234	234.406	75648	509680228	6737.52	96368	0.399013	231.673	15A	15A	99.9939	139.897	15A	15A	15A
3416	microbes	157249	155193	98.6925	35.7384	40	241.915	243.032	49512	449164305	9071.83	77338	0.399102	204.166	8	8	99.9917	37.6354	8	8	8
3418	microbes	454006	429951	94.7016	103.183	39	232.631	226.897	103837	879806586	8472.96	72743	0.399868	399.912	3	3	99.6076	111.743	3	3	3
3460	microbes	305078	299534	98.1828	69.3359	39	246.34	240.733	62501	492756883	7883.98	75441	0.400476	223.98	3	3	99.9564	87.1601	3	3	3
3541	microbes	254676	249195	97.8479	57.8809	39	246.599	238.68	66813	566113778	8473.11	77836	0.397885	257.324	22F	22F	98.8031	56.2975	22F	22F	22F
3542	microbes	97916	96196	98.2434	22.2536	40	238.56	241.403	97352	681642512	7001.83	96771	0.399464	309.838	6B	6E	97.7469	17.0871	6E(6B)	6E(6B)	6E
3638	microbes	410814	399839	97.3285	93.3668	38	245.194	236.136	62117	405507323	6528.12	64009	0.39535	184.322	15C	15C	99.994	182.09	15C	15C	15C
3690	microbes	282821	278830	98.5889	64.2775	39	247.169	243.453	43446	404240684	9304.44	77065	0.398273	183.746	22F	22F	98.9624	69.7427	22F	22F	22F
3696	microbes	292170	287074	98.2558	66.4023	39	246.53	240.84	83351	596470062	7156.12	98215	0.395545	271.123	15B	15C	97.7141	78.0519	15B	15B	15C
3726	microbes	315172	309505	98.2019	71.63	39	246.885	241.252	34716	268862345	7744.62	64599	0.39551	122.21	12F	12F	99.979	87.2148	12F	12F	12F
3742	microbes	220057	215179	97.7833	50.013	39	245.434	238.925	59442	399702207	6724.24	85247	0.403491	181.683	18C	18B	99.9901	58.8723	18C	18C	18B
3749	microbes	247304	242235	97.9503	56.2055	39	246.409	239.865	81982	627021644	7648.28	89527	0.395602	285.01	15C	15C	99.6622	61.129	15C	15C	15C
3814	microbes	316374	312536	98.7869	71.9032	39	247.13	243.711	65582	470333246	7171.68	69677	0.399371	213.788	22F	22F	99.1168	75.2068	22F	22F	22F
3815	microbes	617027	606161	98.239	140.233	39	244.967	242.735	49422	342103151	6922.08	79679	0.400347	155.501	8	8	99.9917	220.167	8	8	8
3855	microbes	170696	157858	92.479	38.7945	39	227.444	219.43	118833	745672105	6274.96	82455	0.399343	338.942	29	35B	99.5934	41.7137	35D	35D	35D
3964	microbes	284227	277669	97.6927	64.597	39	244.877	238.848	103646	776914386	7495.85	115937	0.399334	353.143	15A	15A	99.9879	77.3149	15A	15A	15A
3967	microbes	369111	354579	96.063	83.8889	39	243.828	231.876	93235	716305916	7682.8	72222	0.399252	325.594	19F	19F	99.9933	78.9169	19F	19F	19F
3976	microbes	121829	119505	98.0924	27.6884	40	245.353	239.126	65962	369637985	5603.8	93194	0.400777	168.017	38	38	99.6053	28.8122	38	38	38
3977	microbes	713782	698643	97.879	162.223	38	244.569	240.395	59328	289370608	4877.47	48056	0.395642	131.532	12F	12F	99.9948	190.812	12F	12F	12F
4071	microbes	388109	378930	97.6349	88.2066	40	246.87	238.697	65116	440439237	6763.92	72647	0.401263	200.2	8	8	99.9917	87.6243	8	8	8
4093	microbes	273910	266202	97.1859	62.2523	42	236.133	234.658	104395	658126551	6304.2	77723	0.399752	299.148	22F	22F	98.2867	31.8204	22F	22F	22F
4094	microbes	301173	294766	97.8727	68.4484	40	246.648	239.663	71764	446452636	6221.12	72447	0.400707	202.933	8	8	99.9917	87.2779	8	8	8
4151	microbes	391820	379608	96.8833	89.05	39	233.906	235.961	101024	530043040	5246.7	68392	0.403967	240.929	23B	23B1	99.9954	89.6316	23B1	23B1	23B1
4185	microbes	104022	93089	89.4897	23.6414	45	231.331	214.732	85722	583198913	6803.38	89948	0.397239	265.09	38	38	94.9371	14.8997	38	38	38
4195	microbes	387100	383967	99.1906	87.9773	39	246.679	245.715	52331	295811378	5652.7	90258	0.402314	134.46	15B	15B	99.5114	87.4777	15B	15B	15C
4201	microbes	411885	402042	97.6103	93.6102	39	246.99	238.308	123597	576301772	4662.75	50284	0.395194	261.955	10A	10A	99.9504	99.6176	10A	10A	10A
4272	microbes	404159	398240	98.5355	91.8543	39	244.541	244.12	122290	829578058	6783.69	89309	0.398629	377.081	10A	10A	99.9929	108.903	10A	10A	10A
4294	microbes	591768	571267	96.5356	134.493	39	225.14	234.923	71258	463488978	6504.38	97544	0.399493	210.677	10A	10A	99.9929	145.47	10A	10A	10A
4364	microbes	360276	352699	97.8969	81.8809	40	244.559	238.963	103058	757035238	7345.72	88069	0.400462	344.107	15A	15A	99.9029	74.7292	15A	15A	15A
4392	microbes	331957	324002	97.6036	75.4448	41	233.523	238.587	87637	561091372	6402.45	69509	0.401301	255.042	33F	33F	99.9862	98.6809	33F	33F	33F
4440	microbes	397095	387835	97.6681	90.2489	39	244.372	238.346	49543	341102622	6884.98	75188	0.397765	155.047	24F	serogroup 24	99.9952	100.558	serogroup 24	serogroup 24	serogroup 24
4441	microbes	505213	496392	98.254	114.821	39	244.537	240.669	106376	668800876	6287.14	62717	0.396331	304	24F	serogroup 24	99.9904	117.518	serogroup 24	serogroup 24	serogroup 24
4511	microbes	445920	438454	98.3257	101.345	40	245.336	241.865	71335	531386221	7449.17	80583	0.398419	241.539	35B	35B	99.756	99.1992	35B	35B	35D
4512	microbes	380931	373788	98.1249	86.5752	40	245.556	240.422	85320	709010008	8310.01	105758	0.400997	322.277	3	3	99.8474	92.2477	3	3	3
4513	microbes	186696	181413	97.1703	42.4309	43	246.147	236.102	65112	412915348	6341.62	69562	0.403866	187.689	3	3	99.1062	42.5446	3	3	3
4526	microbes	413255	407300	98.559	93.9216	39	246.941	242.676	100765	734486124	7289.1	74837	0.397974	333.857	35B	35B	99.9729	142.92	35D	35D	35D
4567	microbes	272143	265871	97.6953	61.8507	39	246.284	238.898	70045	528237067	7541.4	72466	0.399465	240.108	33F	33F	99.8344	70.9754	33F	33F	33F
4604	microbes	490371	481652	98.222	111.448	39	234.669	241.008	94417	627391855	6644.9	76730	0.396846	285.178	12F	12F	99.9948	100.931	12F	12F	12F
4614	microbes	403527	396169	98.1766	91.7107	39	244.611	239.973	59855	403826899	6746.75	106083	0.397779	183.558	14	14	96.8471	108.081	14	14	14
4619	microbes	212679	205667	96.703	48.3361	39	244.807	234.261	83727	523600331	6253.66	114409	0.397698	238	24F	serogroup 24	99.9904	61.7863	serogroup 24	serogroup 24	serogroup 24
4620	microbes	186816	182936	97.9231	42.4582	39	246.786	240.41	46461	278072877	5985.08	66239	0.397992	126.397	24F	serogroup 24	99.9952	54.1236	serogroup 24	serogroup 24	serogroup 24
4628	microbes	345059	336526	97.5271	78.4225	43	235.801	237.488	89591	650864254	7264.84	72451	0.398703	295.847	14	14	96.9015	99.8981	14	14	14
4659	microbes	500445	486340	97.1815	113.737	39	235.373	236.782	72621	527779824	7267.59	97824	0.397955	239.9	15B	15C	99.7527	111.007	15B	15B	15C
4660	microbes	527618	517166	98.019	119.913	40	246.165	240.047	87953	785746418	8933.71	114109	0.401297	357.157	3	3	99.9564	123.423	3	3	3
4682	microbes	254234	246268	96.8667	57.7805	40	233.703	234.171	60609	321445153	5303.59	61660	0.400012	146.111	15A	15A	99.9818	60.3556	15A	15A	15A
4721	microbes	103690	101779	98.157	23.5659	39	243.828	240.366	65090	350496960	5384.81	53817	0.398017	159.317	15A	15A	98.5431	20.256	15A	15A	15A
4722	microbes	90860	89576	98.5868	20.65	40	246.1	243.022	71310	497319738	6974.05	73811	0.401338	226.054	8	8	98.4754	25.3194	8	8	8
4723	microbes	520374	506028	97.2431	118.267	39	243.55	237.572	70171	449719738	6408.91	66056	0.401004	204.418	3	3	99.8692	118.178	3	3	3
4769	microbes	416653	410478	98.518	94.6939	40	246.583	242.711	105086	609560485	5800.59	65245	0.399934	277.073	8	8	99.9917	109.516	8	8	8
4799	microbes	571746	562987	98.468	129.942	38	244.701	243.067	66347	434685489	6551.7	75430	0.396242	197.584	15C	15C	99.994	155.702	15C	15C	15C
4800	microbes	451958	442406	97.8865	102.718	39	246.144	239.514	77396	450661818	5822.81	106658	0.397379	204.846	15B	15C	99.8552	131.273	15B	15B	15C

## Sheet: Hoja1
Program		Pneumocat			Seroba		PathogenWatch					3055
Sequencing technology		Illumina			Illumina		Illumina		Nanopore			4185
Serotype	Sample (n)	Concordant	Discordant	Failed	Concordant	Discordant	Concordant	Discordant	Concordant	Discordant
Serogroup 24	17	17			17		17		17
14	10	10			10		10		10
15B/C	8	8			8		8		8
15B	5	1	4		5	0	5	0	0	5
15C	3	3			3		3		3
1	7	5		2	7		7		7
3	7	7			7		7		7
8	7	7			7		7		7
10A	6	6			6		6		6
15A	6	6			6		6		6
19A	5	5			5		5		5
19F	5	5			5		5		5
12F	4	4			4		4		4
22F	4	4			4		4		4
33F	4	4			3	1 (33A/F)	4		4
38	4	3		1	4		4		4
18C	3	0	3		2	1	2	1		3
23B	3	3			3		3		3
35B/D	2	2			2		2		2
35B	2	2			1	1	1	1		2
9V	2	2			2		2			2
11A	2	2			2		2			2
16F	2	2			2		2		2
23A	2	2			2		2		2
27	2	2			2		2		2
4	1	1			1		1		1
6A	1	1			1		1			1
6B genot E	1	1			1		1		1
6C	1		1		1		1			1
13	1	1			1		1		1
29	1		1 (35B)			1		1		1
35F	1	1			1		1		1
Total	119	111	4	3	116	2	117	2	109	10
		96,52% concordancia			97,47% concordancia		98,3% concordancia		91,59% concordancia
	Repasada
