# Supplementary material for: Comparison of next generation technologies and bioinformatics pipelines for capsular typing of Streptococcus pneumoniae
Source: J Clin Microbiol. 2023 Nov 21;61(12):e00741-23. doi: 10.1128/jcm.00741-23 (PMC10729682; doi:10.1128/jcm.00741-23)
Supplement: Supplementary material 3 — Excel spreadsheets 3A to 3D. [file jcm.00741-23-s0003.xlsx]

## Sheet: 3A
Supplementary material 3A. Distinctive features between highly genetically related serotypes. Genetic features utilized for discriminating similar serotypes.
Serotypes	Distinguishing genetic features	Functional effect	Bibliography
6A/B	584 G>A in wciP gene (G in 584 is replaced by A in 6B serotype)	Aminoacid substitution (Ser195Asn) which results to different rhamnose-ribitol linkages in 6B (1→4)	[1]
6C/D	584 A>G in wciP gene (A in 584 is replaced by G in 6C serotype)	Aminoacid substitution (Asn195Ser) which results to different rhamnose-ribitol linkages in 6C (1→3)	[2, 3]
9A/V	722delG in wcjE gene (deletion of G in 722 in 9A serotype)	Loss of function of glycosiltransferase which leads to differences in acetylation	[4, 5]
11A/D	335 A>G in wrcL gene (A in 335 is replaced by G in 11D serotype)	Aminoacid substitution (Asp112Ser) which results in a bispecific glycosyltransferase WcrL in 11D, can transfer Glc, GlcNAc, or both	[6]
18B/C	169 G>T in wciX gene (G in 169 is replaced by T in 18B serotype)	Early stop codon in wciX gene that encodes for an acetyltranferase, leading to differences in acetylation	[7]
BIBLIOGRAPHY 1. Mavroidi A, Godoy D, Aanensen DM, Robinson AA, Hollingshead SK, et al. Evolutionary Genetics of the Capsular Locus of Serogroup 6 Pneumococci. J Bacteriol 2004;186:8181. 2. McEllistrem MC, Nahm MH. Novel Pneumococcal Serotypes 6C and 6D: Anomaly or Harbinger. Clin Infect Dis 2012;55:1379–1386. 3. Bratcher PE, Kim KH, Kang JH, Hong JY, Nahm MH. Identification of natural pneumococca…

## Sheet: 3B
Supplementary material 3B. Adjusted Rand agreement results between typing methods before detailed analyses of discordances. Adjusted Rand index and Jackknife pseudo-values 95% confidence intervals were calculated for every pair of methods
Typing methods	Serological typing	Illumina-PneumoCaT	Illumina-SeroBA	Illumina-Pathogenwatch
Illumina-PneumoCaT	0.982 (0.956-1.000)
Illumina-SeroBA	0.994 (0.984-1.000)	0.982 (0.956-1.000)
Illumina-Pathogenwatch	0.994 (0.984-1.000)	0.982 (0.956-1.000)	1.000 (1.000-1.000)
ONT-Pathogenwatch	0.996 (0.987-1.000)	0.984 (0.959-1.000)	0.996 (0.987-1.000)	0.996 (0.987-1.000)

## Sheet: 3C
Supplementary material 3C. Predicted serotype and concordance analyses per sample
ID	Serological serotype	Illumina-PneumoCaT	Illumina-SeroBA	Illumina-Pathogenwatch	ONT-Pathogenwatch	Serological typing vs Illumina-PneumoCaT	Serological typing vs Illumina-SeroBA	Serological typing vs Illumina-Pathogenwatch	Serological typing vs ONT-Pathogenwatch
2206	24F	serogroup 24	serogroup 24	serogroup 24	serogroup 24	concordant	concordant	concordant	concordant
2292	24F	serogroup 24	serogroup 24	serogroup 24	serogroup 24	concordant	concordant	concordant	concordant
2450	19A	19A	19A	19A	19A	concordant	concordant	concordant	concordant
2451	19A	19A	19A	19A	19A	concordant	concordant	concordant	concordant
2460	19A	19A	19A	19A	19A	concordant	concordant	concordant	concordant
2506	24F	serogroup 24	serogroup 24	serogroup 24	serogroup 24	concordant	concordant	concordant	concordant
2509	19A	19AF	19A	19A	19A	concordant	concordant	concordant	concordant
2754	24F	serogroup 24	serogroup 24	serogroup 24	serogroup 24	concordant	concordant	concordant	concordant
2755	24F	serogroup 24	serogroup 24	serogroup 24	serogroup 24	concordant	concordant	concordant	concordant
3243	24F	serogroup 24	serogroup 24	serogroup 24	serogroup 24	concordant	concordant	concordant	concordant
3253	24F	serogroup 24	serogroup 24	serogroup 24	serogroup 24	concordant	concordant	concordant	concordant
3509	24F	serogroup 24	serogroup 24	serogroup 24	serogroup 24	concordant	concordant	concordant	concordant
3547	24F	serogroup 24	serogroup 24	serogroup 24	serogroup 24	concordant	concordant	concordant	concordant
3584	24F	serogroup 24	serogroup 24	serogroup 24	serogroup 24	concordant	concordant	concordant	concordant
3809	24F	serogroup 24	serogroup 24	serogroup 24	serogroup 24	concordant	concordant	concordant	concordant
4009	24F	serogroup 24	serogroup 24	serogroup 24	serogroup 24	concordant	concordant	concordant	concordant
4187	19A	19A	19A	19A	19A	concordant	concordant	concordant	concordant
1934	1	1	1	1	1	concordant	concordant	concordant	concordant
1963	18C	18B	18B	18B	18B	discordant	discordant	discordant	discordant
1964	14	14	14	14	14	concordant	concordant	concordant	concordant
2008	24F	serogroup 24	serogroup 24	serogroup 24	serogroup 24	concordant	concordant	concordant	concordant
2016	14	14	14	14	14	concordant	concordant	concordant	concordant
2017	1	1	1	1	1	concordant	concordant	concordant	concordant
2018	1	Failed	1	1	1	Failed	concordant	concordant	concordant
2069	33F	33F	33A/F	33F	33F	concordant	concordant	concordant	concordant
2111	15A	15A	15A	15A	15A	concordant	concordant	concordant	concordant
2112	11A	11A	11A	11A	11D	concordant	concordant	concordant	discordant
2137	19F	19F	19F	19F	19F	concordant	concordant	concordant	concordant
2138	1	1	1	1	1	concordant	concordant	concordant	concordant
2203	19F	19F	19F	19F	19F	concordant	concordant	concordant	concordant
2204	15B	15C	15B	15B	15C	concordant	concordant	concordant	concordant
2214	27	27	27	27	27	concordant	concordant	concordant	concordant
2291	18C	18B	18C	18C	18B	discordant	concordant	concordant	discordant
2382	16F	16F	16F	16F	16F	concordant	concordant	concordant	concordant
2413	1	Failed	1	1	1	Failed	concordant	concordant	concordant
2446	16F	16F	16F	16F	16F	concordant	concordant	concordant	concordant
2458	19F	19F	19F	19F	19F	concordant	concordant	concordant	concordant
2508	11A	11A	11A	11A	11D	concordant	concordant	concordant	discordant
2581	8	8	8	8	8	concordant	concordant	concordant	concordant
2634	14	14	14	14	14	concordant	concordant	concordant	concordant
2635	23B	23B1	23B1	23B1	23B1	concordant	concordant	concordant	concordant
2734	23A	23A	23A	23A	23A	concordant	concordant	concordant	concordant
2735	23B	23B1	23B1	23B1	23B1	concordant	concordant	concordant	concordant
2736	13	13	13	13	13	concordant	concordant	concordant	concordant
2737	14	14	14	14	14	concordant	concordant	concordant	concordant
2753	4	4	4	4	4	concordant	concordant	concordant	concordant
2801	35F	35F	35F	35F	35F	concordant	concordant	concordant	concordant
2815	10A	10A	10A	10A	10A	concordant	concordant	concordant	concordant
2816	6A	6A	6A	6A	6B	concordant	concordant	concordant	discordant
2827	38	38	38	38	38	concordant	concordant	concordant	concordant
2845	10A	10A	10A	10A	10A	concordant	concordant	concordant	concordant
2893	27	27	27	27	27	concordant	concordant	concordant	concordant
2904	10A	10A	10A	10A	10A	concordant	concordant	concordant	concordant
2911	33F	33F	33F	33F	33F	concordant	concordant	concordant	concordant
3011	1	1	1	1	1	concordant	concordant	concordant	concordant
3012	6C	6D	6C	6C	6D	discordant	concordant	concordant	discordant
3052	9V	9V	9V	9V	9A	concordant	concordant	concordant	discordant
3055	3	3	3	3	3	concordant	concordant	concordant	concordant
3058	14	14	14	14	14	concordant	concordant	concordant	concordant
3059	14	14	14	14	14	concordant	concordant	concordant	concordant
3077	9V	9V	9V	9V	9A	concordant	concordant	concordant	discordant
3081	12F	12F	12F	12F	12F	concordant	concordant	concordant	concordant
3082	1	1	1	1	1	concordant	concordant	concordant	concordant
3204	14	14	14	14	14	concordant	concordant	concordant	concordant
3212	38	38	38	38	38	concordant	concordant	concordant	concordant
3245	23A	23A	23A	23A	23A	concordant	concordant	concordant	concordant
3256	14	14	14	14	14	concordant	concordant	concordant	concordant
3262	19F	19F	19F	19F	19F	concordant	concordant	concordant	concordant
3275	15A	15A	15A	15A	15A	concordant	concordant	concordant	concordant
3416	8	8	8	8	8	concordant	concordant	concordant	concordant
3418	3	3	3	3	3	concordant	concordant	concordant	concordant
3460	3	3	3	3	3	concordant	concordant	concordant	concordant
3541	22F	22F	22F	22F	22F	concordant	concordant	concordant	concordant
3542	6B	6E	6E(6B)	6E(6B)	6E	concordant	concordant	concordant	concordant
3638	15C	15C	15C	15C	15C	concordant	concordant	concordant	concordant
3690	22F	22F	22F	22F	22F	concordant	concordant	concordant	concordant
3696	15B	15C	15B	15B	15C	concordant	concordant	concordant	concordant
3726	12F	12F	12F	12F	12F	concordant	concordant	concordant	concordant
3742	18C	18B	18C	18C	18B	discordant	concordant	concordant	discordant
3749	15C	15C	15C	15C	15C	concordant	concordant	concordant	concordant
3814	22F	22F	22F	22F	22F	concordant	concordant	concordant	concordant
3815	8	8	8	8	8	concordant	concordant	concordant	concordant
3855	29	35B	35D	35D	35D	discordant	discordant	discordant	discordant
3964	15A	15A	15A	15A	15A	concordant	concordant	concordant	concordant
3967	19F	19F	19F	19F	19F	concordant	concordant	concordant	concordant
3976	38	38	38	38	38	concordant	concordant	concordant	concordant
3977	12F	12F	12F	12F	12F	concordant	concordant	concordant	concordant
4071	8	8	8	8	8	concordant	concordant	concordant	concordant
4093	22F	22F	22F	22F	22F	concordant	concordant	concordant	concordant
4094	8	8	8	8	8	concordant	concordant	concordant	concordant
4151	23B	23B1	23B1	23B1	23B1	concordant	concordant	concordant	concordant
4185	38	38	38	38	38	concordant	concordant	concordant	concordant
4195	15B	15B	15B	15B	15C	concordant	concordant	concordant	concordant
4201	10A	10A	10A	10A	10A	concordant	concordant	concordant	concordant
4272	10A	10A	10A	10A	10A	concordant	concordant	concordant	concordant
4294	10A	10A	10A	10A	10A	concordant	concordant	concordant	concordant
4364	15A	15A	15A	15A	15A	concordant	concordant	concordant	concordant
4392	33F	33F	33F	33F	33F	concordant	concordant	concordant	concordant
4440	24F	serogroup 24	serogroup 24	serogroup 24	serogroup 24	concordant	concordant	concordant	concordant
4441	24F	serogroup 24	serogroup 24	serogroup 24	serogroup 24	concordant	concordant	concordant	concordant
4511	35B	35B	35B	35B	35D	concordant	concordant	concordant	concordant
4512	3	3	3	3	3	concordant	concordant	concordant	concordant
4513	3	3	3	3	3	concordant	concordant	concordant	concordant
4526	35B	35B	35D	35D	35D	concordant	concordant	concordant	concordant
4567	33F	33F	33F	33F	33F	concordant	concordant	concordant	concordant
4604	12F	12F	12F	12F	12F	concordant	concordant	concordant	concordant
4614	14	14	14	14	14	concordant	concordant	concordant	concordant
4619	24F	serogroup 24	serogroup 24	serogroup 24	serogroup 24	concordant	concordant	concordant	concordant
4620	24F	serogroup 24	serogroup 24	serogroup 24	serogroup 24	concordant	concordant	concordant	concordant
4628	14	14	14	14	14	concordant	concordant	concordant	concordant
4659	15B	15C	15B	15B	15C	concordant	concordant	concordant	concordant
4660	3	3	3	3	3	concordant	concordant	concordant	concordant
4682	15A	15A	15A	15A	15A	concordant	concordant	concordant	concordant
4721	15A	15A	15A	15A	15A	concordant	concordant	concordant	concordant
4722	8	8	8	8	8	concordant	concordant	concordant	concordant
4723	3	3	3	3	3	concordant	concordant	concordant	concordant
4769	8	8	8	8	8	concordant	concordant	concordant	concordant
4799	15C	15C	15C	15C	15C	concordant	concordant	concordant	concordant
4800	15B	15C	15B	15B	15C	concordant	concordant	concordant	concordant

## Sheet: 3D
Supplementary material 3D. Mapping of ONT fastq reads to serotype-specific genes in order to extract variant statistics. Gene location, CDS position, type of variant detected as well as its coverage, frequency and protein effects were extracted. Presence of these new variants was assessed on corresponding Illumina fastq reads.
Sample	Gene	CDS position	Variant type	Change	Coverage	Variant frequency (%)	Protein effect	Variant detected on Illumina fastq reads
2816	wciP	277-278	Deletion (tandem repeat)	T(7)->T(5)	64	43.8%	Frame shift	No
3012	wciP	225	Deletion (tandem repeat)	T(7)->T(6)	61	54.1%	Frame shift	No
3052	wcjE	107	Deletion (tandem repeat)	T(6)->T(5)	108	50.9%	Frame shift	No
3077	wcjE	107	Deletion (tandem repeat)	T(6)->T(5)	90	54.4%	Frame shift	No
2508	wcrL	10	Deletion (tandem repeat)	A(5)->A(4)	181	47%	Frame shift	No
2112	wcrL	10	Deletion (tandem repeat)	A(5)->A(4)	176	48.9%	Frame shift	No
1963	wciX	22	Deletion (tandem repeat)	A(5)->A(4)	111	29.7%	Frame shift	No
1963	wciX	436	Deletion (tandem repeat)	T(7)->T(6)	113	38.9%	Frame shift	Yes*
3742	wciX	96	Deletion (tandem repeat)	T(6)->T(5)	190	42.6%	Frame shift	No
2291	wciX	22	Deletion (tandem repeat)	A(5)->A(4)	135	31.8%	Frame shift	No
CDS; coding sequence. *This variant was detected on Illumina fastq reads with 89 of coverage and 100% of frequency.
